# Supplementary material for: Longitudinal associations of circadian eating patterns with sleep quality, fatigue and inflammation in colorectal cancer survivors up to 24 months post-treatment
Source: Br J Nutr. 2023 Nov 28;131(7):1166–80. doi: 10.1017/S0007114523002714 (PMC10918519; doi:10.1017/S0007114523002714)
Supplement: Chong et al. supplementary material [file S0007114523002714sup001.zip]

Archive with 1 entries (1 files):
- SUPP~U$T.PDF
